# Supplementary material for: CIRCADIAN CLOCK-ASSOCIATED1 Delays Flowering by Directly Inhibiting the Transcription of BcSOC1 in Pak-choi
Source: Plants (Basel). 2024 Aug 8;13(16):2190. doi: 10.3390/plants13162190 (PMC11359169; doi:10.3390/plants13162190)
Supplement: Supplementary file 1 [file plants-13-02190-s001.zip]

Archive with 2 entries (2 files):
- Figure S1.pdf
- Table S1..xlsx
