# Supplementary material for: CIRCADIAN CLOCK-ASSOCIATED1 Delays Flowering by Directly Inhibiting the Transcription of BcSOC1 in Pak-choi
Source: Plants (Basel). 2024 Aug 8;13(16):2190. doi: 10.3390/plants13162190 (PMC11359169; doi:10.3390/plants13162190)
Supplement: Supplementary file 1 [file plants-13-02190-s001.zip › Table S1..xlsx]

## Sheet: Sheet1
Table S1. Nucleotide sequences of primers used for PCR and RT-qPCR
Purpose	Primer name	Forward primer 5’-3’	Reverse primer 5’-3’
Clone	BcCCA1	ATGGAGACTAATTCGTCTGG	TCATGTTGAAGTTTGTGTTTCC
	BcFLC	ATGGGAAGAAAGAAACTAGAGATC	CTAATAAAGCAGTCGGAGAGTTAC
	BcSOC1	ATGGTGAGGGGGAAAACTCAGATG	TCACTTTCTTGAAGAACAAGGTAAC
	proBcFLC	TTATCTTCTCGCGTTCTAAAG	GGCTTCTGTCTCCGAGAAGC
	ProBcSOC1	TTGTGTAATCTGATTGTGGATAAAATAC	TTTTTTCTCCTTGTTTAGTTTC
Subcellular Localization	BcCCA1-GFP	CTTCACTGTTGATACAT ATGGAGACTAATTCGTCTGG	CTCACCATGGATCCGGTACC TGTTGAAGTTTGTGTTTCC
Y2H	BcCCA1-BD	GAGGCCGAATTC ATGGAGACTAATTCGTCTGG	CTGCAGGTCGACGGATCC TGTTGAAGTTTGTGTTTCC
	BcFLC-AD	AGGCCAGTGAATTC ATGGGAAGAAAGAAACTAGAGATC	CGAGCTCGATGGATCC ATAAAGCAGTCGGAGAGTTACC
	BcSOC1-AD	AGGCCAGTGAATTC ATGGTGAGGGGGAAAACTCAGATG	CGAGCTCGATGGATCC CTTTCTTGAAGAACAAGG
BIFC	BcCCA1-nYFP	TCTCGAGGGATCC ATGGAGACTAATTCGTCTGG	ATGGATCTTCTAGA TGTTGAAGTTTGTGTTTCC
	BcFLC-cYFP	GGACCTGCTTTCTAGA ATGGGAAGAAAGAAACTAGAGATC	CGGGTACCGGATCC ATAAAGCAGTCGGAGAGTTACC
Y1H	BcCCA1-AD	TGGAGGCCAGTGAATTC ATGGAGACTAATTCGTCTGG	CGAGCTCGATGGATCC TGTTGAAGTTTGTGTTTCC
	pAbAi- proBcFLC	TGATGAATTGAAAAGCTT TTATCTTCTCGCGTTCTAAAG	GCACATGCCTCGAG GGCTTCTGTCTCCGAGAAGC
	pAbAi- proBcSOC1	TGATGAATTGAAAAGCTT TTGTGTAATCTGATTGTGGATAAAATAC	GCACATGCCTCGAG TTTTTTCTCCTTGTTTAGTTTC
Dual-luciferase reporter assay	proBcSOC1-luc	CGAATTGGGTACC AGTGGGAAGATTGTTCCC	ATACCGTCGACCTCGAG TTCTAATCCATAGGCCAAAAGAC
	BcFLC-GFP	CTTCACTGTTGATACAT ATGGGAAGAAAGAAACTAGAGATC	CTCACCATGGATCCGGTACC ATAAAGCAGTCGGAGAGTTACC
Electrophoretic mobility shift assay	BcCCA1-His	GCATATGGAGCTCGGTACC ATGGAGACTAATTCGTCTGG	CCAAGCTTGAATTCGGATCC TGTTGAAGTTTGTGTTTCC
	MBS probe	TCCCCGTCAACGTATGTTGA (Biotin modification)	TCAACATACGTTGACGGGGA
	Cold probe	TCCCCGTCAACGTATGTTGA	TCAACATACGTTGACGGGGA
	Mutant probe	TCCCCAAAAAAGTATGTTGA	TCAACATACTTTTTTGGGGA
	BcFLC-GST	GTTCCGCGTGGATCC ATGGGAAGAAAGAAACTAGAGATC	CGAGTCGACCCGGGAATT ATAAAGCAGTCGGAGAGTTACC
	GATA probe	GTAAAGGATGAGGTTTCAAG (Biotin modification)	CTTGAAACCTCATCCTTTAC
	Cold probe	GTACCCCCCCCCCTTTCAAG	CTTGAAACCTCATCCTTTAC
	Mutant probe	GTAAAGGATGAGGTTTCAAG	CTTGAAAGGGGGGGGGGTAC
RT-qPCR	BcCCA1	AAAGACCGGAACCGGAAGTG	TCACTGGCCATCTCAGGAAG
	BcFLC	CTGATGTAAGCGTCGACTCCC	CCCTGGTTCTCTTCTTTCAGCAAT
	BcSOC1	GGCATACCAAGGATCGTGTCA	TTGCTGCAGCTCCTCTATCG
	BcFT	GGCCCAACTCGGGTATTCAT	ACGAGTGTTGAATTGTTGGCG
	BcCO	TTGTGCCAGAGTCAACGACA	AGGTAGTTGGTCTGTTGCCG
	BcGAPDH	AGAGCCGCTTCCTTCAACATCATT	TGGGCACACGGAAGGACATACC
